# Supplementary material for: Links between Soil Bacteriobiomes and Fungistasis toward Fungi Infecting the Colorado Potato Beetle
Source: Microorganisms. 2023 Apr 4;11(4):943. doi: 10.3390/microorganisms11040943 (PMC10141481; doi:10.3390/microorganisms11040943)
Supplement: Supplementary file 1 [file microorganisms-11-00943-s001.zip]

Archive with 2 entries (2 files):
- Figure S1.pdf
- File S1 (Dataset).xls
